# Supplementary material for: Reconciling crop production, climate action and nature conservation in Europe by agricultural intensification and extensification
Source: Nat Commun. 2025 Nov 21;16:10289. doi: 10.1038/s41467-025-65201-4 (PMC12638777; doi:10.1038/s41467-025-65201-4)
Supplement: Supplementary file 4 — Source Data [file 41467_2025_65201_MOESM4_ESM.zip]

Archive with 28 entries (23 files):
- NC_submission/
- NC_submission/Fig 2/
- NC_submission/Fig 2/Fig2a_suboptimal_cropland.nc
- NC_submission/Fig 2/Fig2b_slope_cropland.nc
- NC_submission/Fig 2/Fig2c_fragmented_cropland.nc
- NC_submission/Fig 2/Fig2d_low_productive_cropland.nc
- NC_submission/Fig 2/Fig2e.xlsx
- NC_submission/Fig 3/
- NC_submission/Fig 3/Fig3a_b.xlsx
- NC_submission/Fig 3/Fig3c_suboptimal_cropland_degradation_risk.nc
- NC_submission/Fig 3/Fig3d_suboptimal_cropland_biodiversity.nc
- NC_submission/Fig 3/Fig3e_suboptimal_cropland_water_scarcity.nc
- NC_submission/Fig 4/
- NC_submission/Fig 4/Fig4a_I_HC_position.nc
- NC_submission/Fig 4/Fig4b_I_HS_position.nc
- NC_submission/Fig 4/Fig4c_E_HC_position.nc
- NC_submission/Fig 4/Fig4d_E_HS_position.nc
- NC_submission/Fig 4/Fig4e.xlsx
- NC_submission/Fig 5/
- NC_submission/Fig 5/Fig5_net_CS_1a.nc
- NC_submission/Fig 5/Fig5_net_CS_1b.nc
- NC_submission/Fig 5/Fig5_net_CS_2a.nc
- NC_submission/Fig 5/Fig5_net_CS_2b.nc
- NC_submission/Fig 5/Fig5_net_CS_3a.nc
- NC_submission/Fig 5/Fig5_net_CS_3b.nc
- NC_submission/Fig 5/Fig5_net_CS_4a.nc
- NC_submission/Fig 5/Fig5_net_CS_4b.nc
- NC_submission/Fig_6_Land climate biodiversity nexus.xlsx
