# Supplementary material for: Reconciling crop production, climate action and nature conservation in Europe by agricultural intensification and extensification
Source: Nat Commun. 2025 Nov 21;16:10289. doi: 10.1038/s41467-025-65201-4 (PMC12638777; doi:10.1038/s41467-025-65201-4)
Supplement: Supplementary file 4 — Source Data [file 41467_2025_65201_MOESM4_ESM.zip › NC_submission/Fig 2/Fig2e.xlsx]

## Sheet: Sheet1
	Share in total production
Barley	0.0958
Groundnut	0.227
Maize	0.111
Millet	0.041
Potato	0.109
Rapeseed	0.0828
Rice	0.102
Sorghum	0.18
Soybean	0.117
Sunflower	0.111
Wheat	0.0992
