# Supplementary material for: Reconciling crop production, climate action and nature conservation in Europe by agricultural intensification and extensification
Source: Nat Commun. 2025 Nov 21;16:10289. doi: 10.1038/s41467-025-65201-4 (PMC12638777; doi:10.1038/s41467-025-65201-4)
Supplement: Supplementary file 4 — Source Data [file 41467_2025_65201_MOESM4_ESM.zip › NC_submission/Fig 3/Fig3a_b.xlsx]

## Sheet: Tabelle1
Fraction of suboptimal cropland affected by specific land degradation process or varying numbers of land degradation processes
Aridity	19.9		1	3.27
Groundwater declines	3.16		2	3.18
Soil nutrient imbalances	18.1		3	9.35
Soil organic carbon loss	61.4		4	17.4
Soil acidification	56		5	21.3
Soil compaction	6.37		6	10.7
Soil salinization	64.9		7	3.2
Soil pollution via heavy metals	21.1		>=8	0.61
Soil pollution via pesticides	25.4
Vegetation degradation	1.23
Water erosion	25.5
Wind erosion	2.21
Total	69
