# Supplementary material for: Reconciling crop production, climate action and nature conservation in Europe by agricultural intensification and extensification
Source: Nat Commun. 2025 Nov 21;16:10289. doi: 10.1038/s41467-025-65201-4 (PMC12638777; doi:10.1038/s41467-025-65201-4)
Supplement: Supplementary file 4 — Source Data [file 41467_2025_65201_MOESM4_ESM.zip › NC_submission/Fig 4/Fig4e.xlsx]

## Sheet: Tabelle1
	I-HC	I-HS	E-HC	E-HS
barley	-0.0682	-0.0099	-0.136	-0.194
groundnut	-0.228	-0.229	-0.573	-0.39
maize	0.307	-0.0328	0.591	0.0154
millet	-0.0058	-0.0479	0.303	-0.256
potato	-0.103	-0.0404	-0.17	-0.235
rapeseed	-0.0485	-0.0744	-0.106	-0.259
rice	-0.0806	-0.106	-0.166	-0.199
sorghum	0.375	-0.129	1.4	-0.323
soybean	-0.131	-0.13	-0.219	-0.319
sunflower	-0.122	-0.104	-0.235	-0.296
wheat	-0.0674	0.0753	-0.167	0.21
other crops	-0.101	-0.108	-0.156	-0.282
