# Supplementary material for: Reconciling crop production, climate action and nature conservation in Europe by agricultural intensification and extensification
Source: Nat Commun. 2025 Nov 21;16:10289. doi: 10.1038/s41467-025-65201-4 (PMC12638777; doi:10.1038/s41467-025-65201-4)
Supplement: Supplementary file 4 — Source Data [file 41467_2025_65201_MOESM4_ESM.zip › NC_submission/Fig_6_Land climate biodiversity nexus.xlsx]

## Sheet: Tabelle1
												Comparision between N and NA:	(N-NA)/NA
Scenario	Cropland fraction in mosaic cropland	pure cropland	woody crops retained in suboptimal cropland	Non-crop vegetation in mosaic cropland				net carbon sequestration (Mt CO2-eq yr-1)	reduced biodiversity impact			Carbon impact	Biodiversity impact
I-HC-N	0.0558	0.821	0.0399	0.0558	0.0836			67.3	0.0935658			-0.411199	0.646826
I-HC-NA	0.0558	0.821	0.0399	0.0558	0.0836			114.3	0.0568159
I-HS-N	0.0499	0.833	0.0399	0.0499	0.0778			61.8	0.0889749			-0.431985	0.703686
I-HS-NA	0.0499	0.833	0.0399	0.0499	0.0778			108.8	0.0522249
E-HC-N	0.116	0.701	0.0399	0.116	0.144			122.2	0.142128			-0.277778	0.348743
E-HC-NA	0.116	0.701	0.0399	0.116	0.144			169.2	0.105378
E-HS-N	0.157	0.619	0.0399	0.157	0.185			175.9	0.1763			-0.210857	0.263345
E-HS-NA	0.157	0.619	0.0399	0.157	0.185			222.9	0.13955
